# Supplementary material for: Freedom to think: the need for thorough assessment and treatment of gender dysphoric children
Source: BJPsych Bull. 2021 Oct;45(5):285–90. doi: 10.1192/bjb.2020.72 (PMC8596151; doi:10.1192/bjb.2020.72)
Supplement: Supplementary file 1 [file S2056469420000728sup.zip]

Archive with 2 entries (2 files):
- S2056469420000728sup001.docx
- S2056469420000728sup002.pdf
